# Supplementary material for: Novel Disease-Associated Missense Single-Nucleotide Polymorphisms Variants Predication by Algorithms Tools and Molecular Dynamics Simulation of Human TCIRG1 Gene Causing Congenital Neutropenia and Osteopetrosis
Source: Front Mol Biosci. 2022 Apr 28;9:879875. doi: 10.3389/fmolb.2022.879875 (PMC9095858; doi:10.3389/fmolb.2022.879875)
Supplement: Supplementary file 11 [file DataSheet1.CSV]

Gene	Mutation	Score	Altrations
VPP3_HUMAN	R56W	0.591	Altered Coiled coil (Pr = 0.87 | P = 1.5e-03); Loss of Helix (Pr = 0.28 | P = 0.02)	ELME000012|ELME000102|ELME000108	-
VPP3_HUMAN	T570M	0.527	Altered Transmembrane protein (Pr = 0.27 | P = 5.2e-04)	ELME000064|ELME000220|ELME000231|ELME000326|ELME000333|ELME000336|PS00006	-
VPP3_HUMAN	P572L	0.89	Altered Transmembrane protein (Pr = 0.24 | P = 1.5e-03)	ELME000045|ELME000064|ELME000147|ELME000220|ELME000231|ELME000333|ELME000335|ELME000	-
VPP3_HUMAN	V52L	0.465	-	-	-
VPP3_HUMAN	G405R	0.938	Gain of Helix (Pr = 0.27 | P = 0.04); Altered Metal binding (Pr = 0.22 | P = 0.01); Loss of Catalytic site at D406 (Pr = 0.20 | P = 0.01); Gain of Allosteric site at H409 (Pr = 0.19 | P = 0.04); Altered Transmembrane protein (Pr = 0.01 | P = 9.5e-03)	None	-
VPP3_HUMAN	R444L	0.954	Loss of Allosteric site at R444 (Pr = 0.43 | P = 3.8e-04); Altered Ordered interface (Pr = 0.36 | P = 2.1e-03); Altered Transmembrane protein (Pr = 0.20 | P = 5.2e-03)	ELME000012|ELME000045|ELME000106|ELME000146|ELME000149|ELME000231|ELME000233	-
VPP3_HUMAN	R28W	0.222	-	-	-
VPP3_HUMAN	M403I	0.924	Altered Metal binding (Pr = 0.20 | P = 0.02); Gain of Catalytic site at D406 (Pr = 0.18 | P = 0.02); Altered Transmembrane protein (Pr = 0.01 | P = 0.01)	None	-
VPP3_HUMAN	A417T	0.841	Altered Transmembrane protein (Pr = 0.01 | P = 0.01)	ELME000336	-
VPP3_HUMAN	A778V	0.584	Altered Transmembrane protein (Pr = 0.15 | P = 0.01)	None	-
VPP3_HUMAN	V348M	0.245	-	-	-
VPP3_HUMAN	R366C	0.377	-	-	-
VPP3_HUMAN	I721N	0.886		None	-
VPP3_HUMAN	S474W	0.891	Altered Ordered interface (Pr = 0.24 | P = 0.04); Altered Transmembrane protein (Pr = 0.19 | P = 7.3e-03)	ELME000063|ELME000085|ELME000328	-
VPP3_HUMAN	G458S	0.929	Altered Ordered interface (Pr = 0.31 | P = 0.01); Gain of Allosteric site at F453 (Pr = 0.22 | P = 0.03); Altered Transmembrane protein (Pr = 0.18 | P = 8.1e-03); Gain of Catalytic site at E463 (Pr = 0.15 | P = 0.02); Altered Metal binding (Pr = 0.14 | P = 0.04)	ELME000052|ELME000053|ELME000063|ELME000120|ELME000182	-
VPP3_HUMAN	R366H	0.266	-	-	-
VPP3_HUMAN	R50C	0.626	Altered Coiled coil (Pr = 0.44 | P = 8.8e-03); Loss of Pyrrolidone carboxylic acid at Q48 (Pr = 0.04 | P = 0.04)	ELME000012|ELME000102|ELME000108|ELME000233|ELME000300|ELME000328	-
VPP3_HUMAN	E321K	0.795	Loss of Catalytic site at E321 (Pr = 0.25 | P = 4.7e-03)	None	-
VPP3_HUMAN	R363C	0.578	Loss of Relative solvent accessibility (Pr = 0.30 | P = 8.8e-03); Altered Disordered interface (Pr = 0.28 | P = 0.03); Altered Transmembrane protein (Pr = 0.22 | P = 3.2e-03); Altered DNA binding (Pr = 0.20 | P = 0.02)	ELME000053|ELME000336	-
VPP3_HUMAN	A732T	0.543	Altered Ordered interface (Pr = 0.25 | P = 0.02); Loss of GPI-anchor amidation at N730 (Pr = 0.04 | P = 7.1e-03); Gain of N-linked glycosylation at N730 (Pr = 0.01 | P = 0.04)	ELME000052|ELME000053|ELME000063|ELME000070|PS00001	-
VPP3_HUMAN	F51S	0.892	Altered Coiled coil (Pr = 0.36 | P = 0.01); Altered Stability (Pr = 0.35 | P = 4.0e-03); Loss of Pyrrolidone carboxylic acid at Q48 (Pr = 0.04 | P = 0.05)	ELME000012|ELME000062|ELME000102|ELME000108|ELME000233|ELME000300|ELME000328|ELME000	-
VPP3_HUMAN	A717D	0.819		None	-
VPP3_HUMAN	R757C	0.324	-	-	-
VPP3_HUMAN	A640S	0.352	-	-	-
VPP3_HUMAN	F610S	0.938	Altered Transmembrane protein (Pr = 0.40 | P = 0.0e+00)	ELME000328|ELME000336	-
VPP3_HUMAN	E722K	0.793		ELME000337|PS00005	-
VPP3_HUMAN	R57H	0.582	Altered Coiled coil (Pr = 0.51 | P = 6.9e-03); Loss of Helix (Pr = 0.31 | P = 4.8e-03)	ELME000012|ELME000102|ELME000108	-
VPP3_HUMAN	N730S	0.617	Altered Ordered interface (Pr = 0.25 | P = 0.02); Loss of GPI-anchor amidation at N730 (Pr = 0.04 | P = 7.0e-03)	ELME000053|ELME000063|PS00008	-
VPP3_HUMAN	S340L	0.173	-	-	-
VPP3_HUMAN	R109W	0.43	-	-	-
VPP3_HUMAN	R628Q	0.39	-	-	-
VPP3_HUMAN	S3F	0.491	-	-	-
VPP3_HUMAN	R191H	0.425	-	-	-
VPP3_HUMAN	T314M	0.655		ELME000053|ELME000063|PS00005	-
VPP3_HUMAN	R56P	0.848	Altered Coiled coil (Pr = 0.85 | P = 1.7e-03); Loss of Helix (Pr = 0.36 | P = 3.5e-04)	ELME000012|ELME000102|ELME000108|ELME000155	-
VPP3_HUMAN	M546V	0.929	Gain of Strand (Pr = 0.26 | P = 0.04); Altered Metal binding (Pr = 0.04 | P = 0.05); Altered Transmembrane protein (Pr = 0.01 | P = 0.01)	None	-
VPP3_HUMAN	R628W	0.515	Altered Transmembrane protein (Pr = 0.29 | P = 1.9e-04); Loss of Helix (Pr = 0.27 | P = 0.04); Gain of Strand (Pr = 0.26 | P = 0.04); Loss of Pyrrolidone carboxylic acid at Q629 (Pr = 0.08 | P = 0.02)	ELME000117|ELME000163	-
VPP3_HUMAN	D517N	0.891	Loss of Catalytic site at D517 (Pr = 0.29 | P = 2.4e-03); Altered Metal binding (Pr = 0.28 | P = 5.5e-03); Altered Transmembrane protein (Pr = 0.28 | P = 4.0e-04); Altered Ordered interface (Pr = 0.28 | P = 0.03); Altered Disordered interface (Pr = 0.28 | P = 0.03); Loss of Allosteric site at W520 (Pr = 0.25 | P = 0.02)	None	-
VPP3_HUMAN	M783I	0.654	Altered Ordered interface (Pr = 0.23 | P = 0.05); Altered Transmembrane protein (Pr = 0.04 | P = 5.4e-04)	ELME000041|ELME000052	-
VPP3_HUMAN	Y626S	0.761	Gain of Intrinsic disorder (Pr = 0.43 | P = 5.2e-03); Loss of Strand (Pr = 0.27 | P = 0.02); Altered Transmembrane protein (Pr = 0.26 | P = 9.5e-04); Altered Ordered interface (Pr = 0.24 | P = 0.05); Loss of Pyrrolidone carboxylic acid at Q629 (Pr = 0.08 | P = 0.02); Gain of GPI-anchor amidation at N622 (Pr = 0.02 | P = 0.02)	ELME000106|ELME000136|ELME000159|ELME000163|PS00005	-
VPP3_HUMAN	R166T	0.305	-	-	-
VPP3_HUMAN	R467H	0.487	-	-	-
VPP3_HUMAN	G379S	0.863	Altered Ordered interface (Pr = 0.31 | P = 0.01); Gain of Relative solvent accessibility (Pr = 0.31 | P = 6.2e-03); Gain of Allosteric site at Y383 (Pr = 0.25 | P = 0.01); Altered Metal binding (Pr = 0.21 | P = 0.03); Altered DNA binding (Pr = 0.21 | P = 0.02); Gain of Catalytic site at Y383 (Pr = 0.19 | P = 0.01); Altered Transmembrane protein (Pr = 0.17 | P = 9.7e-03)	ELME000293	-
